# Supplementary material for: Clinical Impact of Switching or Continuation of Apixaban or Rivaroxaban among Patients with Non-Valvular Atrial Fibrillation
Source: J Clin Med. 2024 Feb 14;13(4):1073. doi: 10.3390/jcm13041073 (PMC10889502; doi:10.3390/jcm13041073)
Supplement: Supplementary file 1 [file jcm-13-01073-s001.zip]

Archive with 1 entries (1 files):
- jcm-2783197-supplementary.pdf
